# Supplementary material for: Structural Elucidation of Alkali Degradation Impurities of Favipiravir from the Oral Suspension: UPLC-TQ-ESI-MS/MS and NMR
Source: Molecules. 2022 Aug 31;27(17):5606. doi: 10.3390/molecules27175606 (PMC9457609; doi:10.3390/molecules27175606)
Supplement: Supplementary file 1 [file molecules-27-05606-s001.zip]

Archive with 1 entries (1 files):
- molecules-1872939-supplementary.pdf
